# Supplementary material for: The Relationship between Structure and Performance of Different Polyimides Based on Molecular Simulations
Source: Polymers (Basel). 2023 Jan 27;15(3):646. doi: 10.3390/polym15030646 (PMC9921807; doi:10.3390/polym15030646)
Supplement: Supplementary file 1 [file polymers-15-00646-s001.zip]

Archive with 1 entries (1 files):
- polymers-2093096-supplementary.pdf
